# Supplementary material for: Aronia Berry Extract Modulates MYD88/NF-kB/P-Glycoprotein Axis to Overcome Gemcitabine Resistance in Pancreatic Cancer
Source: Pharmaceuticals (Basel). 2024 Jul 9;17(7):911. doi: 10.3390/ph17070911 (PMC11279572; doi:10.3390/ph17070911)
Supplement: Supplementary file 1 [file pharmaceuticals-17-00911-s001.zip]

Archive with 1 entries (1 files):
- pharmaceuticals-3074955-supplementary.pdf
